# Supplementary material for: Curcumin longa extract-loaded nanoemulsion improves the survival of endotoxemic mice by inhibiting nitric oxide-dependent HMGB1 release
Source: PeerJ. 2017 Sep 14;5:e3808. doi: 10.7717/peerj.3808 (PMC5600948; doi:10.7717/peerj.3808)
Supplement: Supplemental Information 1 — Uncropped blots for each figure. [file peerj-05-3808-s001.zip]

Archive with 7 entries (7 files):
- WB raw data  for Figure 3D.PNG
- WB raw data  for Figure 4A.PNG
- WB raw data  for Figure 4B.PNG
- WB raw data  for Figure 5B.PNG
- WB raw data  for Figure 7A.PNG
- WB raw data  for Figure 2B.PNG
- WB raw data  for Figure 3B.PNG
