# Supplementary material for: Curcumin longa extract-loaded nanoemulsion improves the survival of endotoxemic mice by inhibiting nitric oxide-dependent HMGB1 release
Source: PeerJ. 2017 Sep 14;5:e3808. doi: 10.7717/peerj.3808 (PMC5600948; doi:10.7717/peerj.3808)
Supplement: Supplemental Information 6 — Raw and statistical data of real-time pcr for Fig. 3C. [file peerj-05-3808-s006.xlsx]

## Sheet: Sheet1
RAW data
Figure 3D
TNF-a						IL-1b						MCP-1
n=1	1	5.27	2.46	1.12		n=1	1	4.11	2.1	1.3		n=1	1	3.97	1.96	1.1
n=2	1	7.04	4.67	1.07		n=2	1	6.38	3.16	1.13		n=2	1	2.59	1.45	1.04
n=3	1	6.11	3.47	1.21		n=3	1	5.55	2.31	1.04		n=3	1	4.03	2.32	1.07
average	1	6.14	3.5333	1.2		average	1	5.3467	2.5233	1.1567		average	1	3.53	1.91	1.1367
S.E	0	0.5112	0.6388	0.0436		S.E	0	0.6631	0.3241	0.0762		S.E	0	0.4703	0.2524	0.0821
