# Supplementary material for: Curcumin longa extract-loaded nanoemulsion improves the survival of endotoxemic mice by inhibiting nitric oxide-dependent HMGB1 release
Source: PeerJ. 2017 Sep 14;5:e3808. doi: 10.7717/peerj.3808 (PMC5600948; doi:10.7717/peerj.3808)
Supplement: Supplemental Information 7 — Raw and statistical data for the ratios of HMGB1 to Ponceau S of Fig. 3D. [file peerj-05-3808-s007.xlsx]

## Sheet: Sheet1
RAW data
Figure 3D
	HMGB1	PonS	HMGB1/PonS	fold		HMGB1	PonS	HMGB1/PonS	fold		HMGB1	PonS	HMGB1/PonS	fold
1	2865.08	21342.7	0.134242	1	1	2184.84	27640	0.0790463	1	1	4680.74	23589.6	0.198424	1
2	20308.2	23077.4	0.880006	6.55538	2	16896.5	20913.4	0.807929	10.221	2	28812.8	23746.2	1.21337	6.11503
3	16533.2	26111.5	0.633176	4.71668	3	6955.4	28722.3	0.24216	3.06352	3	17171.2	26539	0.647019	3.2608
4	6053.47	26054.4	0.23234	1.73075	4	3385.05	27204.9	0.124428	1.57411	4	6142.28	25911.9	0.237045	1.19464
5	17011.4	25375.6	0.670384	4.99385	5	12832	23751	0.540271	6.83487	5	22311.4	25629.4	0.87054	4.38728
6	3085.5	28240.6	0.109258	0.813886	6	1954.67	24066.8	0.0812184	1.02748	6	2005.67	27674.6	0.0724732	0.365245
7	2152.38	22151.3	0.0971669	0.72382	7	1471.5	22681.1	0.0648777	0.820755	7	3365.45	24089	0.139709	0.704093
