# Supplementary material for: Curcumin longa extract-loaded nanoemulsion improves the survival of endotoxemic mice by inhibiting nitric oxide-dependent HMGB1 release
Source: PeerJ. 2017 Sep 14;5:e3808. doi: 10.7717/peerj.3808 (PMC5600948; doi:10.7717/peerj.3808)
Supplement: Supplemental Information 8 — Raw and statistical data for the ratios of phosphorylation to each control of Fig. 4A. [file peerj-05-3808-s008.xlsx]

## Sheet: Sheet1
RAW data
Figure 4A
	p-p38	p38	p-p38/p38	fold		p-p38	p38	p-p38/p38	fold		p-p38	p38	p-p38/p38	fold
1	9694.95	27661.6	0.350484	1	1	3293.28	20535.8	0.160368	1	1	4961.4	8842.59	0.56108	1
2	13735.4	28252.2	0.486171	1.38714	2	7932.73	26269	0.301981	1.88305	2	11189.5	16079.4	0.69589	1.24027
3	20667.8	22695.6	0.91065	2.59826	3	12137.9	23232.2	0.522459	3.25788	3	27942.6	19870.1	1.40627	2.50636
4	14385.3	26760.1	0.537566	1.53378	4	4967.64	21405.3	0.232075	1.44714	4	7680.5	24817.5	0.309479	0.551578
5	8122.18	29080.4	0.279301	0.796899	5	5064.4	18534.8	0.273237	1.70381	5	7059.69	12743.8	0.553969	0.987327
6	8131.3	27423.7	0.296507	0.845991	6	4048.33	20163.6	0.200774	1.25196	6	4909.98	13937.8	0.352277	0.627856
	p-JNK	JNK	p-JNK/JNK	fold		p-JNK	JNK	p-JNK/JNK	fold		p-JNK	JNK	p-JNK/JNK	fold
1	707.355	28187.8	0.0250943	1	1	1281.22	12527.9	0.10227	1	1	823.841	9367.52	0.0879466	1
2	2336.37	26150.9	0.0893419	3.56024	2	3465.03	14873.9	0.23296	2.2779	2	3924.91	15533.1	0.252681	2.87312
3	4099.9	26958.5	0.152082	6.06041	3	14922.1	21148.8	0.705577	6.89917	3	17113.4	26178.8	0.653713	7.43307
4	3059.66	26307.9	0.116302	4.6346	4	4387.79	31479	0.139388	1.36294	4	3137.38	37538.1	0.0835785	0.950333
5	1472.3	25237.5	0.0583376	2.32473	5	1906.33	13547.5	0.140714	1.37591	5	2591.93	20918.6	0.123906	1.40887
6	770.104	25426.5	0.0302875	1.20694	6	2451.45	12138.9	0.20195	1.97467	6	1548.86	21822.2	0.0709765	0.807041
	p-ERK	ERK	p-ERK/ERK	fold		p-ERK	ERK	p-ERK/ERK	fold		p-ERK	ERK	p-ERK/ERK	fold
1	1540.5	27676.8	0.0556603	1	1	2468.1	17669.6	0.139681	1	1	1931.79	17150.2	0.112639	1
2	6748.76	21826.1	0.309207	5.55525	2	14612.3	21099.9	0.692528	4.95792	2	15517.9	21231.3	0.730898	6.48883
3	13632.8	19828.6	0.687532	12.3523	3	30693	24448.9	1.25539	8.98757	3	29173.7	31184.1	0.935531	8.30555
4	10553.1	22168.3	0.476045	8.55269	4	13212.2	33920.3	0.389506	2.78854	4	12668.4	34440.8	0.367832	3.26557
5	8709.64	21172.7	0.411362	7.39059	5	5979.76	24085.9	0.248268	1.77739	5	9117	28834.1	0.316188	2.80709
6	2428.69	23280.5	0.104323	1.87428	6	2740.67	27342.2	0.100236	0.717605	6	1865.4	31682.7	0.0588774	0.522708
