# Supplementary material for: Curcumin longa extract-loaded nanoemulsion improves the survival of endotoxemic mice by inhibiting nitric oxide-dependent HMGB1 release
Source: PeerJ. 2017 Sep 14;5:e3808. doi: 10.7717/peerj.3808 (PMC5600948; doi:10.7717/peerj.3808)
Supplement: Supplemental Information 9 — Raw and statistical data for the ratios of phosphorylation to each control of Fig. 4B. [file peerj-05-3808-s009.xlsx]

## Sheet: Sheet1
RAW data
Figure 4B
	p-p38	p38	p-p38/p38	fold		p-p38	p38	p-p38/p38	fold		p-p38	p38	p-p38/p38	fold
1	4785.3	35744.9	0.133873	1	1	3858.74	29436.4	0.131087	1	1	7991.8	38051	0.210029	1
2	29005.4	32103.7	0.903489	6.74883	2	26794.1	21915.8	1.2226	9.32659	2	40765.1	35554.8	1.14654	5.45898
3	32046.9	31250.1	1.0255	7.66019	3	31882.3	22395.8	1.42358	10.8598	3	39749.8	34869.9	1.13994	5.42756
4	5823.74	28331	0.205561	1.53549	4	3406.03	21616.5	0.157566	1.20199	4	6461.73	43444.4	0.148736	0.708168
	p-JNK	JNK	pJNK/JNK	fold		p-JNK	JNK	pJNK/JNK	fold		p-JNK	JNK	pJNK/JNK	fold
1	2441.06	41279.4	0.0591351	1	1	10448.3	29154.5	0.358378	1	1	2212.1	21745.5	0.101727	1
2	15817.7	34911.9	0.453076	7.66172	2	86266.8	41533.3	2.07705	5.7957	2	26781	34365.4	0.7793	7.66072
3	7031.49	33999.3	0.206813	3.49729	3	16732.7	40025	0.418056	1.16652	3	10772	29086.9	0.370339	3.64053
4	729.799	40554.3	0.0179956	0.304313	4	15778.7	23362.3	0.675391	1.88458	4	139.9	29644	0.00471933	0.0463923
	p-ERK	ERK	pERK/ERK	fold		p-ERK	ERK	pERK/ERK	fold		p-ERK	ERK	pERK/ERK	fold
1	11421.7	41759.9	0.27351	1	1	9309.97	33875.7	0.274827	1	1	4582.18	34451.6	0.133003	1
2	55573.3	41910.2	1.32601	4.84812	2	43838.2	39063.4	1.12223	4.08341	2	37264.5	39559.1	0.941995	7.08249
3	55767.5	41137.5	1.35564	4.95645	3	45855.3	39193.6	1.16997	4.2571	3	41644.2	42174.1	0.987434	7.42413
4	17370.5	42443.7	0.40926	1.49633	4	9669.63	34605.6	0.279424	1.01673	4	8607.12	32306.3	0.266423	2.00313
