# Supplementary material for: Curcumin longa extract-loaded nanoemulsion improves the survival of endotoxemic mice by inhibiting nitric oxide-dependent HMGB1 release
Source: PeerJ. 2017 Sep 14;5:e3808. doi: 10.7717/peerj.3808 (PMC5600948; doi:10.7717/peerj.3808)
Supplement: Supplemental Information 14 — Raw and statistical data for the ratios of HMGB1 to Ponceau S of Fig. 7A. [file peerj-05-3808-s014.xlsx]

## Sheet: Sheet1
RAW data
Figure 7A
Serum
	HMGB1	ponceauS	HMGB1/PonS	fold		HMGB1	ponceauS	HMGB1/PonS	fold		HMGB1	ponceauS	HMGB1/PonS	fold
1	1744.45	21327.3	0.0817942	1	1	5283.69	14183.4	0.372525	1	1	2379.62	9631.74	0.24706	1
2	13465.1	26905.5	0.500457	6.11849	2	37865.4	19789.7	1.91339	5.13628	2	21613.4	17578.5	1.22954	4.97669
3	4645.2	24756.4	0.187637	2.29401	3	8516.28	17123.8	0.497336	1.33504	3	5047.67	24032.6	0.210034	0.850133
4	13552.7	24239.8	0.559112	6.8356	4	35422.9	19584.2	1.80875	4.85537	4	20030.3	22880.6	0.87543	3.54339
5	20257.1	23732.6	0.853555	10.4354	5	50994	21912.6	2.32715	6.24697	5	29435.3	19150.2	1.53707	6.22146
6	1407.57	17615.5	0.0799053	0.976907	6	3263.2	19918.8	0.163826	0.439771	6	5526.84	21323.6	0.259188	1.04909
7	1609.67	15655.7	0.102817	1.25702	7	3362.96	13180.7	0.255143	0.684903	7	3677.43	17496.9	0.210175	0.850706
