# Supplementary material for: Curcumin longa extract-loaded nanoemulsion improves the survival of endotoxemic mice by inhibiting nitric oxide-dependent HMGB1 release
Source: PeerJ. 2017 Sep 14;5:e3808. doi: 10.7717/peerj.3808 (PMC5600948; doi:10.7717/peerj.3808)
Supplement: Supplemental Information 15 — Raw and statistical data for the ratios of iNOS to b -actin of Fig. 7B. [file peerj-05-3808-s015.xlsx]

## Sheet: Sheet1
RAW data
Figure 7B
Heart	iNOS	actin	iNOS/actin	fold	Heart	iNOS	actin	iNOS/actin	fold	Heart	iNOS	actin	iNOS/actin	fold
1	17619.1	16651.9	1.05808	1	1	9140.68	35693.6	0.256087	1	1	7419.83	47133.9	0.15742	1
2	72428.5	20422.8	3.54645	3.35176	2	27671.8	32105.1	0.861913	3.3657	2	32859	38174.7	0.860752	5.46786
3	32011.6	17260.4	1.85463	1.75282	3	5079.88	34209.4	0.148494	0.579857	3	11636.1	41415.2	0.280961	1.78478
4	26538.3	163087	0.162725	0.153792	4	3509.44	39931.4	0.0878867	0.343191	4	4135.8	39624.1	0.104376	0.66304
Lung	iNOS	actin	iNOS/actin	fold	Lung	iNOS	actin	iNOS/actin	fold	Lung	iNOS	actin	iNOS/actin	fold
1	17619.1	25123	0.701313	1	1	6709.4	47551.8	0.141096	1	1	7799.27	41358.7	0.188576	1
2	62428.5	26225.1	2.38049	3.39433	2	34587.3	41689.2	0.829646	5.87999	2	33001.6	38990.6	0.8464	4.48837
3	16011.6	27637.7	0.579339	0.826077	3	2487.49	39247.1	0.0633802	0.449198	3	3093.71	37660.6	0.0821472	0.435618
4	26538.3	45180.4	0.587387	0.837553	4	2418.49	41037.3	0.0589339	0.417685	4	5959.61	31462.7	0.189418	1.00447
Liver	iNOS	actin	iNOS/actin	fold	Liver	iNOS	actin	iNOS/actin	fold	Liver	iNOS	actin	iNOS/actin	fold
1	5413.28	19063.9	0.283955	1	1	2101.05	42269.4	0.0497063	1	1	3557.86	40109.5	0.0887038	1
2	153951	37407.8	4.11548	14.4934	2	20456.4	40866.6	0.500566	10.0705	2	34914.3	37380.1	0.934035	10.5298
3	20709	17489.1	1.18411	4.17007	3	9603.41	43995.3	0.218282	4.39144	3	1829.93	35915.5	0.050951	0.574395
4	10469	147499	0.0709769	0.249959	4	2500.09	41704.8	0.0599475	1.20603	4	4019.74	40160.1	0.100093	1.12839
Kidney	iNOS	actin	iNOS/actin	fold	Kidney	iNOS	actin	iNOS/actin	fold	Kidney	iNOS	actin	iNOS/actin	fold
1	1112.84	24092.2	0.0461909	1	1	1120.38	49079.2	0.0228279	1	1	2040.64	40640.3	0.0502122	1
2	29379.9	31983.1	0.918608	19.8872	2	13031.6	41195.6	0.316334	13.8573	2	28718.7	37748.1	0.760799	15.1517
3	3936.22	32362.9	0.121628	2.63315	3	3230.42	45831.7	0.0704843	3.08764	3	1829.93	38754.5	0.0472186	0.940381
4	1640.96	25722.7	0.0637942	1.3811	4	1492.17	42633.4	0.0350001	1.53322	4	1947.52	36229.7	0.0537547	1.07055
